# Supplementary material for: Antibody reactions of horses against various domains of the EHV-1 receptor-binding protein gD1
Source: PLoS One. 2024 Jul 12;19(7):e0301987. doi: 10.1371/journal.pone.0301987 (PMC11244823; doi:10.1371/journal.pone.0301987)
Supplement: S2 File — (XLSX) [file pone.0301987.s005.xlsx]

## Sheet: Swiss sera
Sera No.	Breed	Sex	Age (in years)	Health status	Vaccination against EHV-1/EHV-4	Usage of horse
1	Landais Pony	Gelding	21	healthy	No	School horse
2	Pony	Gelding	10	healthy	No	School horse
3	Freiberger	Gelding	21	healthy	No	School horse
4	Warmblood	Gelding	19	healthy	No	School horse
5	Warmblood	Mare	16	healthy	No	School horse
6	Freiberger	Gelding	12	healthy	No	School horse
7	Warmblood	Gelding	16	healthy	No	School horse
8	Pony	Mare	9	healthy	No	School horse
9	Warmblood	Gelding	21	healthy	No	School horse
10	Warmblood	Gelding	10	healthy	No	School horse
11	Oldenburger	Gelding	5	healthy	Yes	Breeding animal
12	Hanoverian	Gelding	26	healthy	Yes	Breeding animal
13	Hanoverian	Mare	17	healthy	Yes	Breeding animal
14	Swiss Warmblood	Mare	10	healthy	Yes	Breeding animal
15	Hanoverian	Mare	5	healthy	Yes	Breeding animal
16	Swiss Warmblood	Mare	9	healthy	Yes	Breeding animal
17	Oldenburger	Mare	12	healthy	Yes	Breeding animal
18	Oldenburger	Mare	12	healthy	Yes	Breeding animal
19	Oldenburger	Mare	9	healthy	Yes	Breeding animal
20	Oldenburger	Mare	8	healthy	Yes	Breeding animal
21	Oldenburger	Mare	2	healthy	Yes	Breeding animal
22	Pony	Gelding	32	healthy	Yes	Breeding animal
23	Oldenburger	Mare	3	healthy	Yes	Breeding animal
24	Swiss Warmblood	Mare	2	healthy	Yes	Breeding animal
25	Oldenburger	Mare	10	healthy	Yes	Breeding animal
26	Unknown	Mare	13	healthy	No	Leisure horse
27	Pony	Mare	22	healthy	No	Leisure horse
28	Freiberger	Gelding	19	healthy	No	Leisure horse
29	Freiberger	Mare	18	healthy	No	Leisure horse
30	American Quarter Horse	Gelding	10	healthy	No	Sport horse
31	Shetland Pony	Gelding	10	healthy	No	Leisure horse
32	Freiberger	Gelding	12	healthy	No	Leisure horse
33	Freiberger	Gelding	6	healthy	No	Leisure horse
34	Freiberger	Gelding	1	healthy	No	Leisure horse
35	Freiberger	Gelding	8	healthy	No	Leisure horse
36	Arabian Horse	Gelding	20	healthy	No	Leisure horse
37	Arabian Horse	Gelding	32	Equine Asthma	No	Leisure horse
38	Arabian Horse	Mare	10	healthy	Yes	Leisure horse
39	Arabian Horse	Mare	10	healthy	Yes	Leisure horse
40	American Quarter Horse	Mare	10	healthy	No	Leisure horse
41	American Quarter Horse	Mare	9	healthy	No	Leisure horse
42	Freiberger	Mare	24	healthy	No	Leisure horse
43	Unknown	Mare	5	healthy	No	Leisure horse
44	Swiss Warmblood	Mare	6	healthy	No	Leisure horse
45	Unknown	Mare	11	healthy	No	Leisure horse
46	Hanoverian	Mare	23	healthy	Yes	School horse
47	Arabian Horse	Mare	17	healthy	No	School horse
48	Swiss Warmblut	Mare	19	healthy	No	School horse
49	Pinto Horse	Mare	30	healthy	No	School horse
50	Arabian Horse	Mare	20	healthy	No	Sport horse
51	Swiss Warmblood	Mare	11	healthy	Yes	Sport horse
52	Arabian Horse	Mare	7	healthy	Yes	Sport horse
53	Shetland Pony	Mare	18	healthy	No	Leisure horse
54	Shetland Pony	Mare	17	healthy	No	School horse
55	Shetland Pony	Mare	26	healthy	No	School horse
56	Shetland Pony	Mare	32	Equine Asthma	No	School horse
57	Dutch Warmblood	Gelding	8	healthy	No	Leisure horse
58	Unknown	Mare	13	healthy	No	School horse
59	Friesian horse	Gelding	13	healthy	No	School horse
60	Unknown	Mare	17	healthy	No	School horse

## Sheet: Icelandic sera
Sera No.	Breed	Sex	Age (in years)	Health status	Vaccination against EHV-1/EHV-4	Usage of horse
61	Icelandic horse	male	4.95616	N/A	N/A	N/A		N/A = not available
62	Icelandic horse	female	0.380822	N/A	N/A	N/A
63	Icelandic horse	male	4.80822	N/A	N/A	N/A
64	Icelandic horse	male	4.86575	N/A	N/A	N/A
65	Icelandic horse	male	4.91233	N/A	N/A	N/A
66	Icelandic horse	male	4.92055	N/A	N/A	N/A
67	Icelandic horse	male	5.92877	N/A	N/A	N/A
68	Icelandic horse	male	3.93151	N/A	N/A	N/A
69	Icelandic horse	male	4.93151	N/A	N/A	N/A
70	Icelandic horse	male	3.93151	N/A	N/A	N/A
71	Icelandic horse	male	3.93151	N/A	N/A	N/A
72	Icelandic horse	male	4.9589	N/A	N/A	N/A
73	Icelandic horse	male	5.02192	N/A	N/A	N/A
74	Icelandic horse	male	5.17808	N/A	N/A	N/A
75	Icelandic horse	male	4.63288	N/A	N/A	N/A
76	Icelandic horse	male	4.65753	N/A	N/A	N/A
77	Icelandic horse	male	4.72877	N/A	N/A	N/A
78	Icelandic horse	male	5.75342	N/A	N/A	N/A
79	Icelandic horse	male	4.86301	N/A	N/A	N/A
80	Icelandic horse	male	4.87945	N/A	N/A	N/A
81	Icelandic horse	male	4.90137	N/A	N/A	N/A
82	Icelandic horse	male	0.934247	N/A	N/A	N/A
83	Icelandic horse	male	4.94795	N/A	N/A	N/A
84	Icelandic horse	male	4.97808	N/A	N/A	N/A
85	Icelandic horse	male	4.76164	N/A	N/A	N/A
86	Icelandic horse	male	3.85479	N/A	N/A	N/A
87	Icelandic horse	male	3.89315	N/A	N/A	N/A
88	Icelandic horse	male	3.95616	N/A	N/A	N/A
89	Icelandic horse	male	4.69863	N/A	N/A	N/A
90	Icelandic horse	male	4.82192	N/A	N/A	N/A
91	Icelandic horse	male	3.87123	N/A	N/A	N/A
92	Icelandic horse	female	8.88493	N/A	N/A	N/A
93	Icelandic horse	male	4.89315	N/A	N/A	N/A
94	Icelandic horse	male	3.91781	N/A	N/A	N/A
95	Icelandic horse	male	4.92877	N/A	N/A	N/A
96	Icelandic horse	male	4.92877	N/A	N/A	N/A
97	Icelandic horse	male	4.92877	N/A	N/A	N/A
98	Icelandic horse	male	3.79726	N/A	N/A	N/A
99	Icelandic horse	male	4.91233	N/A	N/A	N/A
100	Icelandic horse	male	4.93151	N/A	N/A	N/A
101	Icelandic horse	male	4.93151	N/A	N/A	N/A
102	Icelandic horse	male	0.931507	N/A	N/A	N/A
103	Icelandic horse	male	4.94521	N/A	N/A	N/A
104	Icelandic horse	male	0.945205	N/A	N/A	N/A
105	Icelandic horse	male	4.95068	N/A	N/A	N/A
106	Icelandic horse	male	4.95068	N/A	N/A	N/A
107	Icelandic horse	male	3.95068	N/A	N/A	N/A
108	Icelandic horse	female	0.6	N/A	N/A	N/A
109	Icelandic horse	male	4.69315	N/A	N/A	N/A
110	Icelandic horse	male	4.88767	N/A	N/A	N/A

## Sheet: validation sera
Sera No.	Breed	Sex	Age (in years)	Health status	Vaccination against EHV-1/EHV-4	Usage of horse
29	Freiberger	Mare	18	healthy	No	Leisure horse		N/A = not available
posC1	Warmblood	Mare	10	healthy	Yes	Breeding animal
posC2	N/A	Gelding	N/A	EHV1 Outbreak in Germany	N/A	N/A
62	Icelandic horse	female	0.380822	N/A	N/A	N/A

## Sheet: ELISA CH
Sera No.	Run 1 gG1	Run 2 gG1	Run 1 gG4	Run 2 gG4
1	1.2171	1.248	1.3026	1.3222
2	0.017	0.0435	2.3258	2.3784
3	0.873	0.7485	1.232	1.0098
4	0.3948	0.1396	2.3438	1.2113
5	0.0374	0.0374	2.7003	2.8867
6	0.1233	0.0853	2.5992	3.3612
7	0.3935	0.1929	1.2148	0.9378
8	0.5423	0.4755	2.8183	2.7424
9	-0.0096	0.00839999	1.0555	0.8927
10	0.9511	0.6564	2.3974	2.3511
11	0.0585	0.0264	1.9462	2.4747
12	0.1468	0.1015	1.8218	1.8592
13	0.1725	0.1139	3.179	3.5993
14	0.0461	0.00840001	3.6727	4
15	0.1187	0.0888	2.2769	2.2781
16	0.4211	0.2538	2.9659	2.8085
17	0.0416	0.0197	3.6964	3.8193
18	0.1497	0.0879	3.4078	3.3055
19	0.0524	0.0283	2.0167	1.7388
20	0.7599	0.4023	1.6683	1.3078
21	0.0224	0.0106	2.7093	2.5052
22	0.261	0.1113	2.4856	2.2068
23	0.0535	0.0258	3.2182	3.0991
24	0.287	0.1558	2.8087	3.1648
25	0.0164	0.002	3.0948	3.4244
26	0.0474	0.0338	2.6866	3.0368
27	1.5736	1.56038	2.6686	2.68103
28	0.00910001	0.0142	3.4237	3.7492
29	0.4413	0.3588	3.4282	4
30	0.0903	0.1577	2.5347	4
31	0.2037	0.263	3.3471	4
32	0.2522	0.157	3.5425	4
33	0.0434	0.1237	2.4804	4
34	0.0317	0.0541	2.032	3.1758
35	0.0644	0.1101	2.9501	4
36	0.196	0.2722	3.3949	4
37	0.2458	0.1387	3.5266	4
38	0.1293	0.0387	3.7715	4
39	0.2737	0.5897	3.7987	4
40	0.0009	-0.0389	2.7338	4
41	0.0218	0.0203	3.0262	4
42	0.2788	0.5675	1.9652	4
43	0.0282	0.0718	1.4869	2.8188
44	0.133	0.1717	3.6052	4
45	0.5	0.6827	2.4693	4
46	0.0268	-0.016	3.1636	4
47	0.1188	0.092	2.8	4
48	0.0407	-0.0163	2.5588	4
49	0.1745	0.3095	2.6989	4
50	0.0491	0.0221	3.4978	4
51	0.0289	-0.0565	3.425	4
52	0.0378	-0.2188	3.7344	4
53	0.0107	0.0502	2.1483	4
54	0.0197	-0.0429	3.1441	4
55	0.0022	-0.0107	2.717	4
56	0.0352	0.2712	3.3092	4
57	0.2271	0.1836	2.2762	4
58	0.285	0.323	3.3893	4
59	0.123	0.409	0.409	4
60	0.0527	0.0373	0.0373	3.4358

## Sheet: ELISA IS
Sera No.	Run 1 gG1	Run 2 gG1	Rund 1 gG4	Run 2 gG4
61	0.0628	0.0116	1.7793	1.2076
62	0.0054	-0.003	0.0217	0.0121
63	0.0109	-0.0014	1.0672	0.7279
64	0.0102	-0.0037	0.907	0.6262
65	-0.000200003	-0.0043	0.7324	0.4876
66	0.1058	0.0851	1.6086	1.2586
67	0.0754	0.0165	4	3.694
68	0.3084	0.1678	4	4
69	-0.00150001	-0.0116	2.9273	1.8797
70	0.037	0.01	2.7132	1.8151
71	0.4059	0.2451	2.8545	2.2256
72	0.005	-0.0151	2.0529	1.5846
73	-0.0112	-0.0073	1.5185	0.8849
74	0.00320001	0.0187	3.1016	3.7142
75	0.0047	-0.0099	1.5499	1.0552
76	0.0689	0.0247	2.3051	1.26
77	0.2441	0.1122	1.1426	0.6474
78	0.0406	0.0384	3.066	1.7511
79	0.184	0.1211	4	4
80	0.0448	0.0106	0.885	0.4369
81	2.5837	1.6889	1.8083	1.2695
82	-0.0093	-0.000999998	0.2788	0.1186
83	0.928	0.7633	4	4
84	0.00369999	-0.0136	2.6662	1.5531
85	1.8494	0.8551	3.4207	2.3125
86	-0.00909999	-0.0628	4	2.4677
87	0.0178	-0.0135	4	3.1078
88	0.093	0.0745	4	4
89	-0.0595	-0.0126	1.0237	0.517
90	-0.051	0.0018	2.4266	1.9962
91	0.0362	0.0147	1.7476	1.3682
92	0.1082	0.0117	2.2825	1.789
93	0.0072	-0.00690001	1.3979	0.7769
94	0.0185	0.00120001	4	4
95	0.0109	0.0126	0.6488	0.5395
96	0.2417	0.0466	3.6679	3.5931
97	0.04	0.0331	3.7361	3.4546
98	0.6086	0.0521	3.642	3.4362
99	0.3229	0.2297	0.9107	1.1604
100	0.069	0.0313	4	4
101	0.0105	-0.0031	1.9351	1.8788
102	0.00740001	0.0043	3.6474	3.8521
103	-0.0416	-0.0419	2.2672	1.4899
104	0.1708	0.1033	4	4
105	0.0637	0.0683	1.6925	1.9504
106	0.00489999	0.0095	3.4551	2.8355
107	0.013	-0.0027	1.9441	1.3663
108	-0.0307	0.001	0.1435	0.1
109	0.1045	0.0486	1.6288	1.6127
110	0.0239	0.0234	3.5696	3.5122

## Sheet: ELISA validation sera
Sera No.	Run 1 gG1	Run 2 gG1	Run 1 gG4	Run 2 gG4
29	1.5736	1.56038	2.6686	2.68103
posC1	1.4786	1.46248	0.9865	0.98355
posC2	3.4534	3.4257	2.8214	2.8723
62	0.0054	-0.003	0.0217	0.0121

## Sheet: gD402 LIPS controls
Plate	posC1/posC2	Sera	Positive control	Positive control	Negative control	Negative control	Mock	Mock
			value 1	value 2	value 1	value 2	value 1	value 2
P 1	posC1	1-31	20587	87926	1132	1790	263	312
P 2	posC1	1-31	110467	96964	2545	2649	120	131
P 3	posC1	1-31	150872	173225	3109	2761	36	33
P 4	posC1	32-60	168884	185453	13297	5591	126	527
P 5	posC1	32-60	138504	114243	16688	14867	63	80
P 6	posC1	32-60	80948	123531	5070	10156	42	94
P 7	posC2	61-90	90685	95376	26967	9956	34	15
P 8	posC2	61-90	159846	176670	14256	17626	129	46
P 9	posC2	61-90	160131	123287	23586	19410	186	364
P 10	posC1	91-110	161946	182345	9727	21248	101	65
P 11	posC1	91-110	118248	170596	18349	10102	160	142
P 12	posC1	91-110	75548	132369	13243	10634	133	107

## Sheet: gD180 LIPS controls
Plate	posC1/posC2	Sera	Positive control	Positive control	Negative control	Negative control	Mock	Mock
			value 1	value 2	value 1	value 2	value 1	value 2
P 1	PosC2	1-17 + 61-74	49031	29056	4157	2238	613	80
P 2	PosC2	1-17 + 61-74	62820	48301	3753	4830	104	57
P 3	PosC2	1-17 + 61-74	41224	21219	3531	4293	120	62
P 4	PosC1	32-46 + 75-88	62662	38727	6922	3775	144	117
P 5	PosC1	32-46 + 75-88	71462	49573	10149	8313	55	47
P 6	PosC1	32-46 + 75-88	35912	45104	6474	2072	45	52
P 7	PosC1	18-31 + 91-101	82301	78567	6257	6719	44	38
P 8	PosC1	18-31 + 91-101	46107	73345	7350	6373	62	22
P 9	PosC1	18-31 + 91-101	44603	71897	6532	7959	43	24
P 10	PosC1	49-60 + 105-110	34515	76243	3081	4074	11	7
P 11	PosC1	49-60 + 105-110	66071	142059	11401	17392	6	7
P 12	PosC1	49-60 + 105-110	119640	113983	8744	6518	6	4

## Sheet: gD160 LIPS controls
Plate	posC1/posC2	Sera	Positive control	Positive control	Negative control	Negative control	Mock	Mock
			value 1	value 2	value 1	value 2	value 1	value 2
P 1	PosC2	1-17 + 61-74	107854	30305	26589	21015	101	46
P 2	PosC2	1-17 + 61-74	50479	64192	8107	13816	472	461
P 3	PosC2	1-17 + 61-74	16897	4896	5618	4471	27	46
P 4	posC1	32-46 + 75-88	4824	8195	10481	3057	32	6
P 5	posC1	32-46 + 75-88	46001	12495	20234	11535	82	40
P 6	posC1	32-46 + 75-88	45800	36423	25001	6153	38	18
P 7	posC1	18-31 + 91-101	29673	19487	896	967	4	3
P 8	posC1	18-31 + 91-101	11799	7295	898	534	4	5
P 9	posC1	18-31 + 91-101	11522	7559	1460	1200	2	4
P 10	posC1	49-60 + 105-110	10212	8607	2046	2161	4	4
P 11	posC1	49-60 + 105-110	12999	11083	1819	1825	4	6
P 12	posC1	49-60 + 105-110	11740	28671	1969	1585	5	5

## Sheet: gD83 LIPS controls
Plate	posC1/posC2	Sera	Positive control	Positive control	Negative control	Negative control	Mock	Mock
			value 1	value 2	value 1	value 2	value 1	value 2
P 1	PosC2	1-31	26446	19196	5830	2696	688	44
P 2	PosC2	1-31	76116	59257	6960	5767	92	44
P 3	PosC2	1-31	61856	31243	9237	5769	68	33
P 4	posC1	32-60	38876	26693	4984	3098	230	468
P 5	posC1	32-60	49041	24562	3964	2301	452	188
P 6	posC1	32-60	33593	38314	13953	19097	309	151
P 7	posC1	61-90	50060	61828	5686	3155	48	325
P 8	posC1	61-90	58190	45103	9942	1895	129	43
P 9	posC1	61-90	54155	48899	4388	4423	53	47
P 10	posC1	91-110	60766	71731	10843	7206	26	46
P 11	posC1	91-110	50101	77019	4149	2877	59	91
P 12	posC1	91-110	83103	78632	7533	3183	13	28

[truncated: 4 more sheets: gD402 LIPS raw data, gD180 LIPS raw data, gD160 LIPS raw data, gD83 LIPS raw data]
